# Supplementary material for: Colour matters more than shape for chimpanzees’ recognition of developmental face changes
Source: Sci Rep. 2020 Oct 23;10:18201. doi: 10.1038/s41598-020-75284-2 (PMC7584574; doi:10.1038/s41598-020-75284-2)
Supplement: Supplementary file 2 — Supplementary Datasets. [file 41598_2020_75284_MOESM2_ESM.xlsx]

## Sheet:  session number_training phase
The number of required sessions to reach the learning criteria
	Stimuli pair
id	1st	2nd	3rd
Ai	27	2	4
Chloe	49	11	2
Pal	20	25	3

## Sheet: probe test_training phase
The performance of probe test trials in the training phase
	Stimuli pair
id	1st	2nd	3rd
Ai	77.7778	94.4444	88.8889
Chloe	72.2222	88.8889	97.2222
Pal	83.3333	83.3333	88.8889

## Sheet: dataset_test phase
Dataset of the generalization test results in the test phase for GLMM analysis
id	session	colour	shape	response
pal	1	1	0	1
pal	1	0.5	0.5	1
pal	1	0	0.5	0
pal	1	1	0.75	1
pal	1	0.75	0.75	1
pal	1	0	0.75	0
pal	1	1	1	1
pal	1	0.75	1	1
pal	1	0.5	1	1
pal	1	0.25	1	0
pal	1	0	1	0
pal	1	0.75	0	1
pal	1	0.5	0	1
pal	1	0.25	0	0
pal	1	0	0	0
pal	1	1	0.25	1
pal	1	0.25	0.25	0
pal	1	0	0.25	0
pal	1	1	0.5	1
pal	2	1	0	1
pal	2	0.5	0.5	1
pal	2	0	0.5	0
pal	2	1	0.75	1
pal	2	0.75	0.75	1
pal	2	0	0.75	0
pal	2	1	1	1
pal	2	0.75	1	1
pal	2	0.5	1	0
pal	2	0.25	1	0
pal	2	0	1	0
pal	2	0.75	0	1
pal	2	0.5	0	0
pal	2	0.25	0	0
pal	2	0	0	0
pal	2	1	0.25	0
pal	2	0.25	0.25	0
pal	2	0	0.25	0
pal	2	1	0.5	1
pal	3	1	0	1
pal	3	0.5	0.5	1
pal	3	0	0.5	0
pal	3	1	0.75	1
pal	3	0.75	0.75	1
pal	3	0	0.75	0
pal	3	1	1	1
pal	3	0.75	1	1
pal	3	0.5	1	1
pal	3	0.25	1	1
pal	3	0	1	0
pal	3	0.75	0	1
pal	3	0.5	0	1
pal	3	0.25	0	0
pal	3	0	0	1
pal	3	1	0.25	1
pal	3	0.25	0.25	0
pal	3	0	0.25	0
pal	3	1	0.5	1
pal	4	1	0	1
pal	4	0.5	0.5	1
pal	4	0	0.5	0
pal	4	1	0.75	1
pal	4	0.75	0.75	1
pal	4	0	0.75	1
pal	4	1	1	1
pal	4	0.75	1	1
pal	4	0.5	1	1
pal	4	0.25	1	1
pal	4	0	1	0
pal	4	0.75	0	1
pal	4	0.5	0	1
pal	4	0.25	0	1
pal	4	0	0	0
pal	4	1	0.25	1
pal	4	0.25	0.25	0
pal	4	0	0.25	1
pal	4	1	0.5	1
pal	5	1	0	1
pal	5	0.5	0.5	1
pal	5	0	0.5	0
pal	5	1	0.75	1
pal	5	0.75	0.75	1
pal	5	0	0.75	0
pal	5	1	1	1
pal	5	0.75	1	1
pal	5	0.5	1	1
pal	5	0.25	1	0
pal	5	0	1	0
pal	5	0.75	0	1
pal	5	0.5	0	1
pal	5	0.25	0	0
pal	5	0	0	0
pal	5	1	0.25	1
pal	5	0.25	0.25	0
pal	5	0	0.25	0
pal	5	1	0.5	1
pal	6	1	0	1
pal	6	0.5	0.5	1
pal	6	0	0.5	1
pal	6	1	0.75	1
pal	6	0.75	0.75	1
pal	6	0	0.75	0
pal	6	1	1	1
pal	6	0.75	1	1
pal	6	0.5	1	1
pal	6	0.25	1	1
pal	6	0	1	1
pal	6	0.75	0	1
pal	6	0.5	0	1
pal	6	0.25	0	1
pal	6	0	0	0
pal	6	1	0.25	1
pal	6	0.25	0.25	1
pal	6	0	0.25	0
pal	6	1	0.5	1
pal	7	1	0	1
pal	7	0.5	0.5	1
pal	7	0	0.5	0
pal	7	1	0.75	1
pal	7	0.75	0.75	1
pal	7	0	0.75	0
pal	7	1	1	0
pal	7	0.75	1	1
pal	7	0.5	1	0
pal	7	0.25	1	1
pal	7	0	1	0
pal	7	0.75	0	1
pal	7	0.5	0	0
pal	7	0.25	0	1
pal	7	0	0	0
pal	7	1	0.25	1
pal	7	0.25	0.25	0
pal	7	0	0.25	0
pal	7	1	0.5	1
pal	8	1	0	1
pal	8	0.5	0.5	1
pal	8	0	0.5	0
pal	8	1	0.75	1
pal	8	0.75	0.75	1
pal	8	0	0.75	0
pal	8	1	1	1
pal	8	0.75	1	1
pal	8	0.5	1	1
pal	8	0.25	1	1
pal	8	0	1	0
pal	8	0.75	0	0
pal	8	0.5	0	1
pal	8	0.25	0	0
pal	8	0	0	0
pal	8	1	0.25	1
pal	8	0.25	0.25	1
pal	8	0	0.25	0
pal	8	1	0.5	1
pal	9	1	0	1
pal	9	0.5	0.5	1
pal	9	0	0.5	0
pal	9	1	0.75	1
pal	9	0.75	0.75	1
pal	9	0	0.75	0
pal	9	1	1	1
pal	9	0.75	1	1
pal	9	0.5	1	1
pal	9	0.25	1	0
pal	9	0	1	0
pal	9	0.75	0	0
pal	9	0.5	0	1
pal	9	0.25	0	0
pal	9	0	0	0
pal	9	1	0.25	1
pal	9	0.25	0.25	0
pal	9	0	0.25	1
pal	9	1	0.5	0
pal	10	1	0	1
pal	10	0.5	0.5	1
pal	10	0	0.5	0
pal	10	1	0.75	1
pal	10	0.75	0.75	1
pal	10	0	0.75	0
pal	10	1	1	1
pal	10	0.75	1	1
pal	10	0.5	1	1
pal	10	0.25	1	1
pal	10	0	1	1
pal	10	0.75	0	1
pal	10	0.5	0	1
pal	10	0.25	0	1
pal	10	0	0	0
pal	10	1	0.25	1
pal	10	0.25	0.25	0
pal	10	0	0.25	0
pal	10	1	0.5	1
pal	11	1	0	1
pal	11	0.5	0.5	1
pal	11	0	0.5	0
pal	11	1	0.75	1
pal	11	0.75	0.75	1
pal	11	0	0.75	1
pal	11	1	1	1
pal	11	0.75	1	1
pal	11	0.5	1	1
pal	11	0.25	1	1
pal	11	0	1	0
pal	11	0.75	0	1
pal	11	0.5	0	1
pal	11	0.25	0	1
pal	11	0	0	0
pal	11	1	0.25	1
pal	11	0.25	0.25	1
pal	11	0	0.25	0
pal	11	1	0.5	1
pal	12	1	0	1
pal	12	0.5	0.5	1
pal	12	0	0.5	0
pal	12	1	0.75	1
pal	12	0.75	0.75	0
pal	12	0	0.75	0
pal	12	1	1	0
pal	12	0.75	1	1
pal	12	0.5	1	0
pal	12	0.25	1	0
pal	12	0	1	0
pal	12	0.75	0	1
pal	12	0.5	0	0
pal	12	0.25	0	0
pal	12	0	0	0
pal	12	1	0.25	1
pal	12	0.25	0.25	0
pal	12	0	0.25	0
pal	12	1	0.5	1
pal	13	1	0	1
pal	13	0.5	0.5	1
pal	13	0	0.5	0
pal	13	1	0.75	0
pal	13	0.75	0.75	1
pal	13	0	0.75	0
pal	13	1	1	1
pal	13	0.75	1	1
pal	13	0.5	1	1
pal	13	0.25	1	1
pal	13	0	1	0
pal	13	0.75	0	0
pal	13	0.5	0	1
pal	13	0.25	0	1
pal	13	0	0	0
pal	13	1	0.25	1
pal	13	0.25	0.25	0
pal	13	0	0.25	1
pal	13	1	0.5	1
pal	14	1	0	1
pal	14	0.5	0.5	1
pal	14	0	0.5	0
pal	14	1	0.75	1
pal	14	0.75	0.75	1
pal	14	0	0.75	0
pal	14	1	1	1
pal	14	0.75	1	1
pal	14	0.5	1	1
pal	14	0.25	1	0
pal	14	0	1	0
pal	14	0.75	0	1
pal	14	0.5	0	1
pal	14	0.25	0	0
pal	14	0	0	0
pal	14	1	0.25	1
pal	14	0.25	0.25	0
pal	14	0	0.25	0
pal	14	1	0.5	0
pal	15	1	0	0
pal	15	0.5	0.5	1
pal	15	0	0.5	0
pal	15	1	0.75	1
pal	15	0.75	0.75	1
pal	15	0	0.75	0
pal	15	1	1	1
pal	15	0.75	1	1
pal	15	0.5	1	1
pal	15	0.25	1	0
pal	15	0	1	0
pal	15	0.75	0	1
pal	15	0.5	0	1
pal	15	0.25	0	1
pal	15	0	0	0
pal	15	1	0.25	1
pal	15	0.25	0.25	1
pal	15	0	0.25	0
pal	15	1	0.5	1
pal	16	1	0	0
pal	16	0.5	0.5	1
pal	16	0	0.5	0
pal	16	1	0.75	0
pal	16	0.75	0.75	1
pal	16	0	0.75	0
pal	16	1	1	0
pal	16	0.75	1	1
pal	16	0.5	1	1
pal	16	0.25	1	1
pal	16	0	1	0
pal	16	0.75	0	1
pal	16	0.5	0	1
pal	16	0.25	0	0
pal	16	0	0	0
pal	16	1	0.25	1
pal	16	0.25	0.25	0
pal	16	0	0.25	0
pal	16	1	0.5	1
ai	1	1	0	1
ai	1	0.5	0.5	0
ai	1	0	0.5	0
ai	1	1	0.75	1
ai	1	0.75	0.75	1
ai	1	0	0.75	0
ai	1	1	1	1
ai	1	0.75	1	1
ai	1	0.5	1	0
ai	1	0.25	1	0
ai	1	0	1	0
ai	1	0.75	0	0
ai	1	0.5	0	0
ai	1	0.25	0	0
ai	1	0	0	0
ai	1	1	0.25	0
ai	1	0.25	0.25	0
ai	1	0	0.25	0
ai	1	1	0.5	1
ai	2	1	0	0
ai	2	0.5	0.5	1
ai	2	0	0.5	0
ai	2	1	0.75	1
ai	2	0.75	0.75	1
ai	2	0	0.75	0
ai	2	1	1	0
ai	2	0.75	1	1
ai	2	0.5	1	1
ai	2	0.25	1	0
ai	2	0	1	0
ai	2	0.75	0	0
ai	2	0.5	0	0
ai	2	0.25	0	0
ai	2	0	0	0
ai	2	1	0.25	1
ai	2	0.25	0.25	0
ai	2	0	0.25	0
ai	2	1	0.5	1
ai	3	1	0	1
ai	3	0.5	0.5	1
ai	3	0	0.5	0
ai	3	1	0.75	1
ai	3	0.75	0.75	1
ai	3	0	0.75	0
ai	3	1	1	1
ai	3	0.75	1	1
ai	3	0.5	1	1
ai	3	0.25	1	1
ai	3	0	1	0
ai	3	0.75	0	0
ai	3	0.5	0	1
ai	3	0.25	0	0
ai	3	0	0	0
ai	3	1	0.25	1
ai	3	0.25	0.25	0
ai	3	0	0.25	0
ai	3	1	0.5	1
ai	4	1	0	1
ai	4	0.5	0.5	0
ai	4	0	0.5	0
ai	4	1	0.75	1
ai	4	0.75	0.75	1
ai	4	0	0.75	0
ai	4	1	1	1
ai	4	0.75	1	1
ai	4	0.5	1	0
ai	4	0.25	1	0
ai	4	0	1	0
ai	4	0.75	0	0
ai	4	0.5	0	0
ai	4	0.25	0	0
ai	4	0	0	0
ai	4	1	0.25	0
ai	4	0.25	0.25	0
ai	4	0	0.25	0
ai	4	1	0.5	1
ai	5	1	0	1
ai	5	0.5	0.5	0
ai	5	0	0.5	0
ai	5	1	0.75	0
ai	5	0.75	0.75	1
ai	5	0	0.75	0
ai	5	1	1	1
ai	5	0.75	1	1
ai	5	0.5	1	1
ai	5	0.25	1	0
ai	5	0	1	0
ai	5	0.75	0	1
ai	5	0.5	0	0
ai	5	0.25	0	0
ai	5	0	0	0
ai	5	1	0.25	1
ai	5	0.25	0.25	0
ai	5	0	0.25	0
ai	5	1	0.5	1
ai	6	1	0	0
ai	6	0.5	0.5	1
ai	6	0	0.5	0
ai	6	1	0.75	1
ai	6	0.75	0.75	1
ai	6	0	0.75	0
ai	6	1	1	1
ai	6	0.75	1	1
ai	6	0.5	1	0
ai	6	0.25	1	0
ai	6	0	1	0
ai	6	0.75	0	1
ai	6	0.5	0	0
ai	6	0.25	0	0
ai	6	0	0	0
ai	6	1	0.25	1
ai	6	0.25	0.25	0
ai	6	0	0.25	1
ai	6	1	0.5	1
ai	7	1	0	1
ai	7	0.5	0.5	1
ai	7	0	0.5	0
ai	7	1	0.75	1
ai	7	0.75	0.75	1
ai	7	0	0.75	0
ai	7	1	1	1
ai	7	0.75	1	1
ai	7	0.5	1	1
ai	7	0.25	1	0
ai	7	0	1	0
ai	7	0.75	0	0
ai	7	0.5	0	0
ai	7	0.25	0	0
ai	7	0	0	0
ai	7	1	0.25	1
ai	7	0.25	0.25	0
ai	7	0	0.25	0
ai	7	1	0.5	1
ai	8	1	0	0
ai	8	0.5	0.5	0
ai	8	0	0.5	0
ai	8	1	0.75	1
ai	8	0.75	0.75	1
ai	8	0	0.75	0
ai	8	1	1	1
ai	8	0.75	1	1
ai	8	0.5	1	0
ai	8	0.25	1	0
ai	8	0	1	0
ai	8	0.75	0	1
ai	8	0.5	0	0
ai	8	0.25	0	0
ai	8	0	0	0
ai	8	1	0.25	1
ai	8	0.25	0.25	0
ai	8	0	0.25	0
ai	8	1	0.5	1
ai	9	1	0	1
ai	9	0.5	0.5	1
ai	9	0	0.5	0
ai	9	1	0.75	1
ai	9	0.75	0.75	0
ai	9	0	0.75	0
ai	9	1	1	1
ai	9	0.75	1	1
ai	9	0.5	1	0
ai	9	0.25	1	0
ai	9	0	1	0
ai	9	0.75	0	1
ai	9	0.5	0	1
ai	9	0.25	0	0
ai	9	0	0	0
ai	9	1	0.25	1
ai	9	0.25	0.25	0
ai	9	0	0.25	0
ai	9	1	0.5	1
ai	10	1	0	1
ai	10	0.5	0.5	0
ai	10	0	0.5	0
ai	10	1	0.75	1
ai	10	0.75	0.75	1
ai	10	0	0.75	0
ai	10	1	1	1
ai	10	0.75	1	0
ai	10	0.5	1	0
ai	10	0.25	1	0
ai	10	0	1	0
ai	10	0.75	0	0
ai	10	0.5	0	1
ai	10	0.25	0	0
ai	10	0	0	0
ai	10	1	0.25	1
ai	10	0.25	0.25	0
ai	10	0	0.25	0
ai	10	1	0.5	1
ai	11	1	0	1
ai	11	0.5	0.5	0
ai	11	0	0.5	0
ai	11	1	0.75	1
ai	11	0.75	0.75	1
ai	11	0	0.75	0
ai	11	1	1	1
ai	11	0.75	1	0
ai	11	0.5	1	0
ai	11	0.25	1	0
ai	11	0	1	0
ai	11	0.75	0	0
ai	11	0.5	0	0
ai	11	0.25	0	0
ai	11	0	0	0
ai	11	1	0.25	1
ai	11	0.25	0.25	0
ai	11	0	0.25	0
ai	11	1	0.5	1
ai	12	1	0	1
ai	12	0.5	0.5	0
ai	12	0	0.5	0
ai	12	1	0.75	1
ai	12	0.75	0.75	0
ai	12	0	0.75	0
ai	12	1	1	1
ai	12	0.75	1	1
ai	12	0.5	1	0
ai	12	0.25	1	0
ai	12	0	1	0
ai	12	0.75	0	1
ai	12	0.5	0	0
ai	12	0.25	0	0
ai	12	0	0	0
ai	12	1	0.25	1
ai	12	0.25	0.25	0
ai	12	0	0.25	0
ai	12	1	0.5	1
ai	13	1	0	1
ai	13	0.5	0.5	1
ai	13	0	0.5	0
ai	13	1	0.75	0
ai	13	0.75	0.75	0
ai	13	0	0.75	0
ai	13	1	1	1
ai	13	0.75	1	0
ai	13	0.5	1	0
ai	13	0.25	1	0
ai	13	0	1	0
ai	13	0.75	0	1
ai	13	0.5	0	0
ai	13	0.25	0	0
ai	13	0	0	0
ai	13	1	0.25	0
ai	13	0.25	0.25	0
ai	13	0	0.25	0
ai	13	1	0.5	0
ai	14	1	0	1
ai	14	0.5	0.5	0
ai	14	0	0.5	0
ai	14	1	0.75	1
ai	14	0.75	0.75	1
ai	14	0	0.75	0
ai	14	1	1	1
ai	14	0.75	1	1
ai	14	0.5	1	1
ai	14	0.25	1	1
ai	14	0	1	0
ai	14	0.75	0	1
ai	14	0.5	0	1
ai	14	0.25	0	0
ai	14	0	0	0
ai	14	1	0.25	0
ai	14	0.25	0.25	0
ai	14	0	0.25	0
ai	14	1	0.5	1
ai	15	1	0	1
ai	15	0.5	0.5	0
ai	15	0	0.5	1
ai	15	1	0.75	1
ai	15	0.75	0.75	1
ai	15	0	0.75	0
ai	15	1	1	1
ai	15	0.75	1	1
ai	15	0.5	1	1
ai	15	0.25	1	0
ai	15	0	1	0
ai	15	0.75	0	0
ai	15	0.5	0	0
ai	15	0.25	0	0
ai	15	0	0	0
ai	15	1	0.25	1
ai	15	0.25	0.25	0
ai	15	0	0.25	0
ai	15	1	0.5	1
ai	16	1	0	1
ai	16	0.5	0.5	0
ai	16	0	0.5	0
ai	16	1	0.75	1
ai	16	0.75	0.75	1
ai	16	0	0.75	0
ai	16	1	1	1
ai	16	0.75	1	0
ai	16	0.5	1	0
ai	16	0.25	1	0
ai	16	0	1	0
ai	16	0.75	0	0
ai	16	0.5	0	1
ai	16	0.25	0	0
ai	16	0	0	1
ai	16	1	0.25	0
ai	16	0.25	0.25	0
ai	16	0	0.25	0
ai	16	1	0.5	1
chloe	1	1	0	1
chloe	1	0.5	0.5	0
chloe	1	0	0.5	0
chloe	1	1	0.75	1
chloe	1	0.75	0.75	1
chloe	1	0	0.75	0
chloe	1	1	1	1
chloe	1	0.75	1	1
chloe	1	0.5	1	1
chloe	1	0.25	1	1
chloe	1	0	1	0
chloe	1	0.75	0	1
chloe	1	0.5	0	1
chloe	1	0.25	0	0
chloe	1	0	0	0
chloe	1	1	0.25	1
chloe	1	0.25	0.25	1
chloe	1	0	0.25	1
chloe	1	1	0.5	1
chloe	2	1	0	1
chloe	2	0.5	0.5	1
chloe	2	0	0.5	0
chloe	2	1	0.75	1
chloe	2	0.75	0.75	1
chloe	2	0	0.75	0
chloe	2	1	1	1
chloe	2	0.75	1	1
chloe	2	0.5	1	1
chloe	2	0.25	1	0
chloe	2	0	1	1
chloe	2	0.75	0	0
chloe	2	0.5	0	1
chloe	2	0.25	0	0
chloe	2	0	0	1
chloe	2	1	0.25	1
chloe	2	0.25	0.25	0
chloe	2	0	0.25	0
chloe	2	1	0.5	1
chloe	3	1	0	1
chloe	3	0.5	0.5	1
chloe	3	0	0.5	0
chloe	3	1	0.75	1
chloe	3	0.75	0.75	1
chloe	3	0	0.75	0
chloe	3	1	1	1
chloe	3	0.75	1	1
chloe	3	0.5	1	1
chloe	3	0.25	1	1
chloe	3	0	1	0
chloe	3	0.75	0	1
chloe	3	0.5	0	1
chloe	3	0.25	0	1
chloe	3	0	0	0
chloe	3	1	0.25	1
chloe	3	0.25	0.25	1
chloe	3	0	0.25	0
chloe	3	1	0.5	1
chloe	4	1	0	1
chloe	4	0.5	0.5	1
chloe	4	0	0.5	0
chloe	4	1	0.75	1
chloe	4	0.75	0.75	1
chloe	4	0	0.75	0
chloe	4	1	1	1
chloe	4	0.75	1	1
chloe	4	0.5	1	1
chloe	4	0.25	1	1
chloe	4	0	1	0
chloe	4	0.75	0	1
chloe	4	0.5	0	1
chloe	4	0.25	0	1
chloe	4	0	0	0
chloe	4	1	0.25	1
chloe	4	0.25	0.25	0
chloe	4	0	0.25	1
chloe	4	1	0.5	1
chloe	5	1	0	1
chloe	5	0.5	0.5	1
chloe	5	0	0.5	0
chloe	5	1	0.75	1
chloe	5	0.75	0.75	1
chloe	5	0	0.75	1
chloe	5	1	1	1
chloe	5	0.75	1	1
chloe	5	0.5	1	1
chloe	5	0.25	1	0
chloe	5	0	1	0
chloe	5	0.75	0	1
chloe	5	0.5	0	1
chloe	5	0.25	0	0
chloe	5	0	0	0
chloe	5	1	0.25	1
chloe	5	0.25	0.25	1
chloe	5	0	0.25	1
chloe	5	1	0.5	1
chloe	6	1	0	1
chloe	6	0.5	0.5	1
chloe	6	0	0.5	0
chloe	6	1	0.75	1
chloe	6	0.75	0.75	1
chloe	6	0	0.75	0
chloe	6	1	1	1
chloe	6	0.75	1	0
chloe	6	0.5	1	1
chloe	6	0.25	1	0
chloe	6	0	1	0
chloe	6	0.75	0	1
chloe	6	0.5	0	1
chloe	6	0.25	0	0
chloe	6	0	0	0
chloe	6	1	0.25	1
chloe	6	0.25	0.25	0
chloe	6	0	0.25	0
chloe	6	1	0.5	1
chloe	7	1	0	1
chloe	7	0.5	0.5	1
chloe	7	0	0.5	1
chloe	7	1	0.75	1
chloe	7	0.75	0.75	1
chloe	7	0	0.75	0
chloe	7	1	1	1
chloe	7	0.75	1	1
chloe	7	0.5	1	0
chloe	7	0.25	1	0
chloe	7	0	1	1
chloe	7	0.75	0	1
chloe	7	0.5	0	1
chloe	7	0.25	0	0
chloe	7	0	0	0
chloe	7	1	0.25	1
chloe	7	0.25	0.25	0
chloe	7	0	0.25	0
chloe	7	1	0.5	1
chloe	8	1	0	1
chloe	8	0.5	0.5	0
chloe	8	0	0.5	0
chloe	8	1	0.75	1
chloe	8	0.75	0.75	1
chloe	8	0	0.75	0
chloe	8	1	1	1
chloe	8	0.75	1	1
chloe	8	0.5	1	0
chloe	8	0.25	1	0
chloe	8	0	1	0
chloe	8	0.75	0	0
chloe	8	0.5	0	1
chloe	8	0.25	0	0
chloe	8	0	0	0
chloe	8	1	0.25	1
chloe	8	0.25	0.25	1
chloe	8	0	0.25	0
chloe	8	1	0.5	1
chloe	9	1	0	1
chloe	9	0.5	0.5	1
chloe	9	0	0.5	0
chloe	9	1	0.75	1
chloe	9	0.75	0.75	0
chloe	9	0	0.75	0
chloe	9	1	1	1
chloe	9	0.75	1	0
chloe	9	0.5	1	1
chloe	9	0.25	1	0
chloe	9	0	1	0
chloe	9	0.75	0	1
chloe	9	0.5	0	0
chloe	9	0.25	0	0
chloe	9	0	0	0
chloe	9	1	0.25	1
chloe	9	0.25	0.25	0
chloe	9	0	0.25	0
chloe	9	1	0.5	1
chloe	10	1	0	1
chloe	10	0.5	0.5	0
chloe	10	0	0.5	0
chloe	10	1	0.75	1
chloe	10	0.75	0.75	1
chloe	10	0	0.75	0
chloe	10	1	1	1
chloe	10	0.75	1	1
chloe	10	0.5	1	1
chloe	10	0.25	1	0
chloe	10	0	1	0
chloe	10	0.75	0	0
chloe	10	0.5	0	0
chloe	10	0.25	0	0
chloe	10	0	0	0
chloe	10	1	0.25	1
chloe	10	0.25	0.25	0
chloe	10	0	0.25	0
chloe	10	1	0.5	1
chloe	11	1	0	1
chloe	11	0.5	0.5	0
chloe	11	0	0.5	0
chloe	11	1	0.75	1
chloe	11	0.75	0.75	1
chloe	11	0	0.75	0
chloe	11	1	1	1
chloe	11	0.75	1	1
chloe	11	0.5	1	0
chloe	11	0.25	1	0
chloe	11	0	1	0
chloe	11	0.75	0	0
chloe	11	0.5	0	0
chloe	11	0.25	0	0
chloe	11	0	0	0
chloe	11	1	0.25	1
chloe	11	0.25	0.25	0
chloe	11	0	0.25	0
chloe	11	1	0.5	1
chloe	12	1	0	0
chloe	12	0.5	0.5	0
chloe	12	0	0.5	0
chloe	12	1	0.75	1
chloe	12	0.75	0.75	1
chloe	12	0	0.75	0
chloe	12	1	1	1
chloe	12	0.75	1	1
chloe	12	0.5	1	1
chloe	12	0.25	1	0
chloe	12	0	1	0
chloe	12	0.75	0	0
chloe	12	0.5	0	0
chloe	12	0.25	0	0
chloe	12	0	0	0
chloe	12	1	0.25	1
chloe	12	0.25	0.25	0
chloe	12	0	0.25	0
chloe	12	1	0.5	1
chloe	13	1	0	1
chloe	13	0.5	0.5	0
chloe	13	0	0.5	0
chloe	13	1	0.75	1
chloe	13	0.75	0.75	1
chloe	13	0	0.75	0
chloe	13	1	1	1
chloe	13	0.75	1	1
chloe	13	0.5	1	1
chloe	13	0.25	1	0
chloe	13	0	1	0
chloe	13	0.75	0	1
chloe	13	0.5	0	1
chloe	13	0.25	0	0
chloe	13	0	0	1
chloe	13	1	0.25	1
chloe	13	0.25	0.25	0
chloe	13	0	0.25	1
chloe	13	1	0.5	1
chloe	14	1	0	1
chloe	14	0.5	0.5	0
chloe	14	0	0.5	0
chloe	14	1	0.75	1
chloe	14	0.75	0.75	1
chloe	14	0	0.75	0
chloe	14	1	1	1
chloe	14	0.75	1	1
chloe	14	0.5	1	1
chloe	14	0.25	1	0
chloe	14	0	1	0
chloe	14	0.75	0	1
chloe	14	0.5	0	0
chloe	14	0.25	0	0
chloe	14	0	0	0
chloe	14	1	0.25	0
chloe	14	0.25	0.25	0
chloe	14	0	0.25	0
chloe	14	1	0.5	1
chloe	15	1	0	1
chloe	15	0.5	0.5	0
chloe	15	0	0.5	0
chloe	15	1	0.75	1
chloe	15	0.75	0.75	1
chloe	15	0	0.75	0
chloe	15	1	1	1
chloe	15	0.75	1	1
chloe	15	0.5	1	1
chloe	15	0.25	1	0
chloe	15	0	1	0
chloe	15	0.75	0	1
chloe	15	0.5	0	1
chloe	15	0.25	0	0
chloe	15	0	0	0
chloe	15	1	0.25	1
chloe	15	0.25	0.25	0
chloe	15	0	0.25	0
chloe	15	1	0.5	1
chloe	16	1	0	1
chloe	16	0.5	0.5	1
chloe	16	0	0.5	0
chloe	16	1	0.75	1
chloe	16	0.75	0.75	0
chloe	16	0	0.75	0
chloe	16	1	1	1
chloe	16	0.75	1	1
chloe	16	0.5	1	0
chloe	16	0.25	1	0
chloe	16	0	1	0
chloe	16	0.75	0	1
chloe	16	0.5	0	0
chloe	16	0.25	0	0
chloe	16	0	0	0
chloe	16	1	0.25	1
chloe	16	0.25	0.25	0
chloe	16	0	0.25	0
chloe	16	1	0.5	1
